# Supplementary material for: High Throughput Preparation of Ag-Zn Alloy Thin Films for the Electrocatalytic Reduction of CO2 to CO
Source: Materials (Basel). 2022 Oct 4;15(19):6892. doi: 10.3390/ma15196892 (PMC9571298; doi:10.3390/ma15196892)
Supplement: Supplementary file 1 [file materials-15-06892-s001.zip]

Archive with 1 entries (1 files):
- materials-1925096-supplementary.pdf
